# Supplementary material for: Leakage of isopropanol from port protectors used in neonatal care—Results from an in vitro study
Source: PLoS One. 2020 Jul 7;15(7):e0235593. doi: 10.1371/journal.pone.0235593 (PMC7340296; doi:10.1371/journal.pone.0235593)
Supplement: S1 Data — (XLSM) [file pone.0235593.s001.xlsm]

## Sheet: Day 1
	Day 1 ug/ml	Day 1 ug/injection		1	2	3	4
SS1:1	16.05	20.872	SS1	20.872	165.192	209.573	302.291
SS1:2	127.1	165.192
SS1:3	161.2	209.573
SS1:4	232.5	302.291
SS2:1	51.43	66.8568	SS2	66.8568	158.718	189.756	160.888
SS2:2	122.09	158.718
SS2:3	145.97	189.756
SS2:4	123.76	160.888
SS3:1	108.85	141.505	SS3	141.505	160.339	100.95	238.316
SS3:2	123.34	160.339
SS3:3	77.65	100.95
SS3:4	183.32	238.316
SS4:1	124.6	162.203	SS4	162.203	232.887	98.4165	150.1
SS4:2	179.2	232.887
SS4:3	75.7	98.4165
SS4:4	115.5	150.1
SS5:1	75.8	98.4656	SS5	98.4656	134.801	309.099	522.573
SS5:2	103.7	134.801
SS5:3	237.8	309.099
SS5:4	402	522.573
SS6:1	46.1	59.5542	SS6	59.5542	299.855	331.01	272.185
SS6:2	231	299.855
SS6:3	254.6	331.01
SS6:4	209.4	272.185
SC1:1	37.17	48.3221	SC1	48.3221	89.4838	32.3187	51.6549
SC1:2	68.8	89.4838
SC1:3	24.86	32.3187
SC1:4	39.73	51.6549
SC2:1	41.45	53.8941	SC2	53.8941	202.888	123.761	52.4413
SC2:2	156.07	202.888
SC2:3	95.2	123.761
SC2:4	40.34	52.4413
SC3:1	40.13	52.1704	SC3	52.1704	88.8364	82.0761	71.3959
SC3:2	68.34	88.8364
SC3:3	63.14	82.0761
SC3:4	54.92	71.3959
SC4:1	9.15	11.9186	SC4	11.9186	72.666	190.777	119.06
SC4:2	55.9	72.666
SC4:3	146.7	190.777
SC4:4	91.6	119.06
SC5:1	9.7	12.6113	SC5	12.6113	43.2172	111.98	115.912
SC5:2	33.23	43.2172
SC5:3	86.15	111.98
SC5:4	89.15	115.912
SC6:1	19.3	25.0888	SC6	25.0888	58.116	161.82	136.839
SC6:2	44.7	58.116
SC6:3	124.5	161.82
SC6:4	105.2	136.839
BS1:1	37.22	48.382	BS1	48.382	49.7378	57.9279	112.606
BS1:2	38.26	49.7378
BS1:3	44.56	57.9279
BS1:4	86.6	112.606
BS2:1	7.54	9.7957	BS2	9.7957	45.5277	86.1115	190.996
BS2:2	34.87	45.5277
BS2:3	66.24	86.1115
BS2:4	146.92	190.996
BS3:1	10.57	13.7414	BS3	13.7414	63.1598	96.9943	147.349
BS3:2	48.58	63.1598
BS3:3	74.35	96.9943
BS3:4	191.56	147.349
BS4:1	19.3	25.0976	BS4	25.0976	152.129	228.355	198.85
BS4:2	117	152.129
BS4:3	175.7	228.355
BS4:4	153	198.85
BS5:1	25.8	33.5605	BS5	33.5605	76.1236	139.728	194.976
BS5:2	58.5	76.1236
BS5:3	107.5	139.728
BS5:4	150	194.976
BS6:1	44.4	57.6817	BS6	57.6817	188.925	335.557	262.998
BS6:2	145.3	188.925
BS6:3	258.2	335.557
BS6:4	202.3	262.998
BC1:1	49.11	63.836	BC1	63.836	78.8652	66.8512	104.509
BC1:2	60.67	78.8652
BC1:3	51.42	66.8512
BC1:4	80.4	104.509
BC2:1	20.57	26.7436	BC2	26.7436	34.7895	41.0847	75.4537
BC2:2	26.76	34.7895
BC2:3	31.6	41.0847
BC2:4	58.04	75.4537
BC3:1	35.5	46.1684	BC3	46.1684	62.6501	44.5182	67.7271
BC3:2	48.19	62.6501
BC3:3	34.25	44.5182
BC3:4	52.1	67.7271
BC1:1	38.9	25.0976	BC4	25.0976	152.129	228.355	198.85
BC1:2	86.7	152.129
BC1:3	67.8	228.355
BC1:4	144.6	198.85
BC2:1	34.3	33.5605	BC5	33.5605	76.1236	139.728	194.976
BC2:2	73.6	76.1236
BC2:3	68.7	139.728
BC2:4	217.8	194.976
BC3:1	34.9	57.6817	BC6	57.6817	188.925	335.557	262.998
BC3:2	141.2	188.925
BC3:3	178.6	335.557
BC3:4	267.5	262.998
SSc1:1	2.62	0.056833	SSc1	0.056833	0.0392625	0.108894	0.0930586
SSc1:2	1.81	0.0392625
SSc1:3	5.02	0.108894
SSc1:4	4.29	0.0930586
SSc2:1	4.96	0.107592	SSc2	0.107592	0.0516269	0.128416	0.13167
SSc2:2	2.38	0.0516269
SSc2:3	5.92	0.128416
SSc2:4	6.07	0.13167
SSc3:1	3.62	0.0785249	SSc3	0.0785249	0.0670282	0.0954447	0.129718
SSc3:2	3.09	0.0670282
SSc3:3	4.4	0.0954447
SSc3:4	5.98	0.129718
SSc4:1	0.68	0.0147505	SSc4	0.0147505	0.0193059	0.0190889	0.0501085
SSc4:2	0.89	0.0193059
SSc4:3	0.88	0.0190889
SSc4:4	2.31	0.0501085
SSc5:1	7.08	0.153579	SSc5	0.153579	0.0826464	0.0364425	0.0845987
SSc5:2	3.81	0.0826464
SSc5:3	1.68	0.0364425
SSc5:4	3.9	0.0845987
SSc6:1	0.93	0.0201735	SSc6	0.0201735	0.0223427	0.0193059	0.0316703
SSc6:2	1.03	0.0223427
SSc6:3	0.89	0.0193059
SSc6:4	1.46	0.0316703
BSc1:1	2.7	0.0585683	BSc1	0.0585683	0.0472885	0.0700651	0.0550976
BSc1:2	2.18	0.0472885
BSc1:3	3.23	0.0700651
BSc1:4	2.54	0.0550976
BSc2:1	2.59	0.0561822	BSc2	0.0561822	0.103037	0.0516269	0.037961
BSc2:2	4.75	0.103037
BSc2:3	2.38	0.0516269
BSc2:4	1.75	0.037961
BSc3:1	2.82	0.0611714	BSc3	0.0611714	0.187636	0.116052	0.278091
BSc3:2	8.65	0.187636
BSc3:3	5.35	0.116052
BSc3:4	12.82	0.278091
BSc4:1	2.4	0.0520607	BSc4	0.0520607	0.116703	0.163774	0.248373
BSc4:2	5.38	0.116703
BSc4:3	7.55	0.163774
BSc4:4	11.45	0.248373
BSc5:1	2.58	0.0559653	BSc5	0.0559653	0.170716	0.874187	0.4859
BSc5:2	7.87	0.170716
BSc5:3	40.3	0.874187
BSc5:4	22.4	0.4859
BSc6:1	3.35	0.0726681	BSc6	0.0726681	0.17961	0.152495	0.308026
BSc6:2	8.28	0.17961
BSc6:3	7.03	0.152495
BSc6:4	14.2	0.308026

## Sheet: Day 2
	Day 2 ug/ml	Day 2 ug/injection		1	2	3	4
SS1:1	1125.65	1463.35	SS1	1463.35	373.38	271.604	276.966
SS1:2	287.2	373.38
SS1:3	208.9	271.604
SS1:4	212.4	276.966
SS2:1	975.04	1267.55	SS2	1267.55	228.214	166.636	208.419
SS2:2	175.6	228.214
SS2:3	128.2	166.636
SS2:4	160.32	208.419
SS3:1	1063.05	1381.96	SS3	1381.96	175.942	193.236	428.806
SS3:2	135.34	175.942
SS3:3	148.65	193.236
SS3:4	329.85	428.806
SS4:1	1018.6	1324.19	SS4	1324.19	387.401	441.088	441.688
SS4:2	298	387.401
SS4:3	339.3	441.088
SS4:4	339.3	441.688
SS5:1	1340	1754.87	SS5	1754.87	554.241	350.126	363.675
SS5:2	426.3	554.241
SS5:3	269.3	350.126
SS5:4	279.8	363.675
SS6:1	1260.7	1638.9	SS6	1638.9	501.862	422.649	336.539
SS6:2	386.1	501.862
SS6:3	325.1	422.649
SS6:4	258.8	336.539
SC1:1	967.28	1257.46	SC1	1257.46	190.84	80.2646	190.686
SC1:2	146.8	190.84
SC1:3	61.74	80.2646
SC1:4	146.68	190.686
SC2:1	996.23	1295.1	SC2	1295.1	247.965	162.704	169.154
SC2:2	190.74	247.965
SC2:3	125.15	162.704
SC2:4	130.11	169.154
SC3:1	1048.58	1363.15	SC3	1363.15	107.896	68.9246	107.008
SC3:2	83	107.896
SC3:3	53	68.9246
SC3:4	82.32	107.008
SC4:1	988.23	1284.71	SC4	1284.71	78.425	60.9236	96.2049
SC4:2	60.3	78.425
SC4:3	46.85	60.9236
SC4:4	74	96.2049
SC5:1	987.8	1284.14	SC5	1284.14	67.5979	132.689	130.605
SC5:2	52	67.5979
SC5:3	102.1	132.689
SC5:4	100.5	130.605
SC6:1	788.77	1025.38	SC6	1025.38	292.913	170.626	92.0533
SC6:2	225.3	292.913
SC6:3	131.2	170.626
SC6:4	70.85	92.0533
BS1:1	73.89	96.06	BS1	96.06	57.5698	157.299	185.317
BS1:2	44.28	57.5698
BS1:3	121	157.299
BS1:4	142.55	185.317
BS2:1	137.58	178.847	BS2	178.847	92.0088	94.4273	79.8463
BS2:2	70.78	92.0088
BS2:3	72.64	94.4273
BS2:4	61.42	79.8463
BS3:1	71.9	93.4705	BS3	93.4705	118.319	372.174	149.598
BS3:2	153.82	118.319
BS3:3	286.28	372.174
BS3:4	115.1	149.598
BS4:1	125.46	163.445	BS4	163.445	83.9579	78.0031	261.003
BS4:2	64.6	83.9579
BS4:3	60	78.0031
BS4:4	200.1	261.003
BS5:1	140.1	182.13	BS5	182.13	351.501	286.065	241.058
BS5:2	270.4	351.501
BS5:3	220.1	286.065
BS5:4	185.5	241.058
BS6:1	75.5	98.1048	BS6	98.1048	149.975	367.745	320.118
BS6:2	115.4	149.975
BS6:3	282.8	367.745
BS6:4	246.2	320.118
BC1:1	39.4	51.2197	BC1	51.2197	41.1171	50.2702	57.3201
BC1:2	31.63	41.1171
BC1:3	38.67	50.2702
BC1:4	44.09	57.3201
BC2:1	86.95	113.03	BC2	113.03	63.1567	52.7356	75.7804
BC2:2	48.58	63.1567
BC2:3	40.57	52.7356
BC2:4	58.29	75.7804
BC3:1	43.45	56.4829	BC3	56.4829	36.1131	55.3455	66.8442
BC3:2	27.78	36.1131
BC3:3	42.58	55.3455
BC3:4	51.4	66.8442
BC1:1	1192.6	1550.38	BC4	1550.38	447.152	322.549	242.066
BC1:2	344	447.152
BC1:3	248.1	322.549
BC1:4	186.2	242.066
BC2:1	282.7	367.524	BC5	367.524	331.338	272.118	237.346
BC2:2	254.8	331.338
BC2:3	209.3	272.118
BC2:4	182.5	237.346
BC3:1	265.3	344.889	BC6	344.889	290.339	328.677	276.39
BC3:2	223.3	290.339
BC3:3	252.8	328.677
BC3:4	212.6	276.39
SSc1:1	3.38	0.0733189	SSc1	0.0733189	0.0433839	0.0503254	0.130152
SSc1:2	2	0.0433839
SSc1:3	2.32	0.0503254
SSc1:4	6	0.130152
SSc2:1	29.79	0.646204	SSc2	0.646204	0.417354	0.156616	0.176573
SSc2:2	19.24	0.417354
SSc2:3	7.22	0.156616
SSc2:4	8.14	0.176573
SSc3:1	3.44	0.0746204	SSc3	0.0746204	0.0770065	0.578742	0.436659
SSc3:2	3.55	0.0770065
SSc3:3	26.68	0.578742
SSc3:4	20.13	0.436659
SSc4:1	5.6	0.121475	SSc4	0.121475	0.0338395	0.078308	0.286334
SSc4:2	1.56	0.0338395
SSc4:3	3.61	0.078308
SSc4:4	13.2	0.286334
SSc5:1	6.95	0.150759	SSc5	0.150759	0.357918	0.207375	0.464208
SSc5:2	16.5	0.357918
SSc5:3	9.56	0.207375
SSc5:4	21.4	0.464208
SSc6:1	2.75	0.0596529	SSc6	0.0596529	1.41649	0.744035	0.268113
SSc6:2	65.3	1.41649
SSc6:3	34.3	0.744035
SSc6:4	12.36	0.268113
BSc1:1	2.42	0.0524946	BSc1	0.0524946	0.0603037	0.157267	0.103254
BSc1:2	2.78	0.0603037
BSc1:3	7.25	0.157267
BSc1:4	4.76	0.103254
BSc2:1	3.95	0.0856833	BSc2	0.0856833	0.0893709	0.0943601	0.155098
BSc2:2	4.12	0.0893709
BSc2:3	4.35	0.0943601
BSc2:4	7.15	0.155098
BSc3:1	4.99	0.108243	BSc3	0.108243	0.213232	0.213232	0.149241
BSc3:2	9.83	0.213232
BSc3:3	9.83	0.213232
BSc3:4	6.88	0.149241
BSc4:1	21.4	0.464208	BSc4	0.464208	0.442516	0.278742	0.457701
BSc4:2	20.4	0.442516
BSc4:3	12.85	0.278742
BSc4:4	21.1	0.457701
BSc5:1	19.6	0.425163	BSc5	0.425163	0.362256	0.281996	0.924078
BSc5:2	16.7	0.362256
BSc5:3	13	0.281996
BSc5:4	42.6	0.924078
BSc6:1	18.8	0.407809	BSc6	0.407809	0.442516	0.321041	1.09328
BSc6:2	20.4	0.442516
BSc6:3	14.8	0.321041
BSc6:4	50.4	1.09328

## Sheet: Day 7
	Day 7 ug/ml	Day 7 ug/injection		1	2	3	4
SS1:1	6696.15	8704.96	SS1	8704.96	670.56	198.938	378.299
SS1:2	515.85	670.56
SS1:3	153	198.938
SS1:4	291	378.299
SS2:1	6694.6	8703	SS2	8703	951.041	453.801	306.028
SS2:2	731.5	951.041
SS2:3	349.1	453.801
SS2:4	235.38	306.028
SS3:1	6839.1	8890.77	SS3	8890.77	970.519	419.259	251.348
SS3:2	746.54	970.519
SS3:3	322.54	419.259
SS3:4	193.31	251.348
SS4:1	6275.8	8158.47	SS4	8158.47	631.634	541.133	480.378
SS4:2	484.8	631.634
SS4:3	416.2	541.133
SS4:4	369.5	480.378
SS5:1	7576.7	9849.65	SS5	9849.65	848.964	425.999	280.239
SS5:2	653.1	848.964
SS5:3	327.7	425.999
SS5:4	215.5	280.239
SS6:1	6428	8356.63	SS6	8356.63	559.005	475.519	418.148
SS6:2	430	559.005
SS6:3	365.8	475.519
SS6:4	321.6	418.148
SC1:1	3100.1	4030.05	SC1	4030.05	44.9225	115.517	219.108
SC1:2	34.54	44.9225
SC1:3	88.45	115.517
SC1:4	168.54	219.108
SC2:1	2798.7	3638.27	SC2	3638.27	350.604	131.116	116.14
SC2:2	269.7	350.604
SC2:3	100.85	131.116
SC2:4	89.31	116.14
SC3:1	2863.54	3722.63	SC3	3722.63	343.735	149.378	101.293
SC3:2	264.38	343.735
SC3:3	114.9	149.378
SC3:4	77.9	101.293
SC4:1	3864.4	5023.7	SC4	5023.7	590.083	189.055	155.192
SC4:2	453.9	590.083
SC4:3	145.5	189.055
SC4:4	119.4	155.192
SC5:1	3054.5	3970.85	SC5	3970.85	339.781	113.611	167.246
SC5:2	261.4	339.781
SC5:3	87.4	113.611
SC5:4	128.6	167.246
SC6:1	3140.4	4082.51	SC6	4082.51	377.67	171.322	216.159
SC6:2	290.1	377.67
SC6:3	131.8	171.322
SC6:4	166.31	216.159
BS1:1	146.6	190.562	BS1	190.562	449.11	230.746	296.441
BS1:2	345.46	449.11
BS1:3	177.46	230.746
BS1:4	228	296.441
BS2:1	97.08	126.241	BS2	126.241	144.383	207.589	215.829
BS2:2	111.1	144.383
BS2:3	159.7	207.589
BS2:4	166	215.829
BS3:1	118.15	153.564	BS3	153.564	128.486	226.376	287.282
BS3:2	98.85	128.486
BS3:3	174.15	226.376
BS3:4	221	287.282
BS4:1	110.8	144.105	BS4	144.105	47.2361	86.0343	447.854
BS4:2	36.3	47.2361
BS4:3	66.2	86.0343
BS4:4	344.5	447.854
BS5:1	83	107.877	BS5	107.877	76.7673	333.197	481.524
BS5:2	59.1	76.7673
BS5:3	255.6	333.197
BS5:4	370.4	481.524
BS6:1	117.1	152.152	BS6	152.152	82.8546	221.444	233.926
BS6:2	63.8	82.8546
BS6:3	170.3	221.444
BS6:4	179.9	233.926
BC1:1	51.3	66.7408	BC1	66.7408	19.7019	39.3563	100.118
BC1:2	15.15	19.7019
BC1:3	30.3	39.3563
BC1:4	77	100.118
BC2:1	107	139.116	BC2	139.116	94.2039	118.863	104.208
BC2:2	72.46	94.2039
BC2:3	91.46	118.863
BC2:4	80.15	104.208
BC3:1	39.15	50.8693	BC3	50.8693	59.5382	72.7142	103.854
BC3:2	45.77	59.5382
BC3:3	55.9	72.7142
BC3:4	79.9	103.854
BC1:1	255	331.754	BC4	331.754	460.373	627.092	496.607
BC1:2	354	460.373
BC1:3	482.4	627.092
BC1:4	382	496.607
BC2:1	262.6	341.412	BC5	341.412	333.852	435.836	465.236
BC2:2	256.8	333.852
BC2:3	335.2	435.836
BC2:4	357.8	465.236
BC3:1	269.6	350.455	BC6	350.455	428.679	371.863	433.798
BC3:2	329.8	428.679
BC3:3	286.1	371.863
BC3:4	333.7	433.798
SSc1:1	8.2	0.177874	SSc1	0.177874	0.117787	0.0830803	0.113449
SSc1:2	5.43	0.117787
SSc1:3	3.83	0.0830803
SSc1:4	5.23	0.113449
SSc2:1	6.98	0.15141	SSc2	0.15141	0.0932755	0.0685466	0.0444685
SSc2:2	4.3	0.0932755
SSc2:3	3.16	0.0685466
SSc2:4	2.05	0.0444685
SSc3:1	6.35	0.137744	SSc3	0.137744	0.0273319	0.103254	0.0633406
SSc3:2	1.26	0.0273319
SSc3:3	4.76	0.103254
SSc3:4	2.92	0.0633406
SSc4:1	9.83	0.213232	SSc4	0.213232	0.024295	0.0633406	0.190239
SSc4:2	1.12	0.024295
SSc4:3	2.92	0.0633406
SSc4:4	8.77	0.190239
SSc5:1	12.73	0.276139	SSc5	0.276139	0.0199566	0.0583514	0.126898
SSc5:2	0.92	0.0199566
SSc5:3	2.69	0.0583514
SSc5:4	5.85	0.126898
SSc6:1	5.68	0.12321	SSc6	0.12321	0.0455531	0.0685466	0.11692
SSc6:2	2.1	0.0455531
SSc6:3	3.16	0.0685466
SSc6:4	5.39	0.11692
BSc1:1	3.91	0.0848156	BSc1	0.0848156	0.212798	0.26898	0.821909
BSc1:2	9.81	0.212798
BSc1:3	12.4	0.26898
BSc1:4	37.89	0.821909
BSc2:1	11.87	0.257484	BSc2	0.257484	0.409328	0.184816	0.299132
BSc2:2	18.87	0.409328
BSc2:3	8.52	0.184816
BSc2:4	13.79	0.299132
BSc3:1	22.66	0.49154	BSc3	0.49154	0.532321	0.494577	0.330803
BSc3:2	24.54	0.532321
BSc3:3	22.8	0.494577
BSc3:4	15.25	0.330803
BSc4:1	17.7	0.383948	BSc4	0.383948	0.264642	0.227332	0.407592
BSc4:2	12.2	0.264642
BSc4:3	10.48	0.227332
BSc4:4	18.79	0.407592
BSc5:1	46	0.997831	BSc5	0.997831	0.401302	0.741866	0.562907
BSc5:2	18.5	0.401302
BSc5:3	34.2	0.741866
BSc5:4	25.95	0.562907
BSc6:1	27	0.585683	BSc6	0.585683	0.526464	1.21692	0.95987
BSc6:2	24.27	0.526464
BSc6:3	56.1	1.21692
BSc6:4	44.25	0.95987

## Sheet: Day1 column
	Day 1 ug/ml	Day 1 ug/injection			SS1	SS2	SS3	SS4	SS5	SS6	SC1	SC2	SC3	SC4	SC5	SC6	BS1	BS2	BS3	BS4	BS5	BS6	BC1	BC2	BC3	BC4	BC5	BC6	SSc1	SSc2	SSc3	SSc4	SSc5	SSc6	BSc1	BSc2	BSc3	BSc4	BSc5	BSc6
SS1:1	16.05	20.872		1	20.872	66.8568	141.505	162.203	98.4656	59.5542	48.3221	53.8941	52.1704	11.9186	12.6113	25.0888	48.382	9.7957	13.7414	25.0976	33.5605	57.6817	63.836	26.7436	46.1684	25.0976	33.5605	57.6817	2.6175	6.4542	4.7108	0.8794	9.2076	1.2131	3.5105	3.3716	3.6749	3.117	3.3609	4.3588
SS1:2	127.1	165.192		2	165.192	158.718	160.339	232.887	134.801	299.855	89.4838	202.888	88.8364	72.666	43.2172	58.116	49.7378	45.5277	63.1598	152.129	76.1236	188.925	78.8652	34.7895	62.6501	152.129	76.1236	188.925	1.8056	3.0978	4.0242	1.0949	4.9599	1.3423	2.8424	6.1674	11.2494	6.9887	12.585	10.7658
SS1:3	161.2	209.573		3	209.573	189.756	100.95	98.4165	309.099	331.01	32.3187	123.761	82.0761	190.777	111.98	161.82	57.9279	86.1115	96.9943	228.355	139.728	335.557	66.8512	41.0847	44.5182	228.355	139.728	335.557	6.5197	7.6999	5.7262	1.1407	2.1771	1.1613	4.2024	3.0977	6.9555	9.8237	52.3758	9.1367
SS1:4	232.5	302.291		4	302.291	160.888	238.316	150.1	522.573	272.185	51.6549	52.4413	71.3959	119.06	115.912	136.839	112.606	190.996	147.349	198.85	194.976	262.998	104.509	75.4537	67.7271	198.85	194.976	262.998	5.5796	7.8916	7.7841	3.0017	5.1123	1.9012	3.2984	2.2671	16.6597	14.8892	29.1206	18.4273
SS2:1	51.43	66.8568
SS2:2	122.09	158.718
SS2:3	145.97	189.756
SS2:4	123.76	160.888
SS3:1	108.85	141.505
SS3:2	123.34	160.339
SS3:3	77.65	100.95
SS3:4	183.32	238.316
SS4:1	124.6	162.203
SS4:2	179.2	232.887
SS4:3	75.7	98.4165
SS4:4	115.5	150.1
SS5:1	75.8	98.4656
SS5:2	103.7	134.801
SS5:3	237.8	309.099
SS5:4	402	522.573
SS6:1	46.1	59.5542
SS6:2	231	299.855
SS6:3	254.6	331.01
SS6:4	209.4	272.185
SC1:1	37.17	48.3221
SC1:2	68.8	89.4838
SC1:3	24.86	32.3187
SC1:4	39.73	51.6549
SC2:1	41.45	53.8941
SC2:2	156.07	202.888
SC2:3	95.2	123.761
SC2:4	40.34	52.4413
SC3:1	40.13	52.1704
SC3:2	68.34	88.8364
SC3:3	63.14	82.0761
SC3:4	54.92	71.3959
SC4:1	9.15	11.9186
SC4:2	55.9	72.666
SC4:3	146.7	190.777
SC4:4	91.6	119.06
SC5:1	9.7	12.6113
SC5:2	33.23	43.2172
SC5:3	86.15	111.98
SC5:4	89.15	115.912
SC6:1	19.3	25.0888
SC6:2	44.7	58.116
SC6:3	124.5	161.82
SC6:4	105.2	136.839
BS1:1	37.22	48.382
BS1:2	38.26	49.7378
BS1:3	44.56	57.9279
BS1:4	86.6	112.606
BS2:1	7.54	9.7957
BS2:2	34.87	45.5277
BS2:3	66.24	86.1115
BS2:4	146.92	190.996
BS3:1	10.57	13.7414
BS3:2	48.58	63.1598
BS3:3	74.35	96.9943
BS3:4	191.56	147.349
BS4:1	19.3	25.0976
BS4:2	117	152.129
BS4:3	175.7	228.355
BS4:4	153	198.85
BS5:1	25.8	33.5605
BS5:2	58.5	76.1236
BS5:3	107.5	139.728
BS5:4	150	194.976
BS6:1	44.4	57.6817
BS6:2	145.3	188.925
BS6:3	258.2	335.557
BS6:4	202.3	262.998
BC1:1	49.11	63.836
BC1:2	60.67	78.8652
BC1:3	51.42	66.8512
BC1:4	80.4	104.509
BC2:1	20.57	26.7436
BC2:2	26.76	34.7895
BC2:3	31.6	41.0847
BC2:4	58.04	75.4537
BC3:1	35.5	46.1684
BC3:2	48.19	62.6501
BC3:3	34.25	44.5182
BC3:4	52.1	67.7271
BC1:1	38.9	25.0976
BC1:2	86.7	152.129
BC1:3	67.8	228.355
BC1:4	144.6	198.85
BC2:1	34.3	33.5605
BC2:2	73.6	76.1236
BC2:3	68.7	139.728
BC2:4	217.8	194.976
BC3:1	34.9	57.6817
BC3:2	141.2	188.925
BC3:3	178.6	335.557
BC3:4	267.5	262.998
SSc1:1	2.62	2.6175
SSc1:2	1.81	1.8056
SSc1:3	5.02	6.5197
SSc1:4	4.29	5.5796
SSc2:1	4.96	6.4542
SSc2:2	2.38	3.0978
SSc2:3	5.92	7.6999
SSc2:4	6.07	7.8916
SSc3:1	3.62	4.7108
SSc3:2	3.09	4.0242
SSc3:3	4.4	5.7262
SSc3:4	5.98	7.7841
SSc4:1	0.68	0.8794
SSc4:2	0.89	1.0949
SSc4:3	0.88	1.1407
SSc4:4	2.31	3.0017
SSc5:1	7.08	9.2076
SSc5:2	3.81	4.9599
SSc5:3	1.68	2.1771
SSc5:4	3.9	5.1123
SSc6:1	0.93	1.2131
SSc6:2	1.03	1.3423
SSc6:3	0.89	1.1613
SSc6:4	1.46	1.9012
BSc1:1	2.7	3.5105
BSc1:2	2.18	2.8424
BSc1:3	3.23	4.2024
BSc1:4	2.54	3.2984
BSc2:1	2.59	3.3716
BSc2:2	4.75	6.1674
BSc2:3	2.38	3.0977
BSc2:4	1.75	2.2671
BSc3:1	2.82	3.6749
BSc3:2	8.65	11.2494
BSc3:3	5.35	6.9555
BSc3:4	12.82	16.6597
BSc4:1	2.4	3.117
BSc4:2	5.38	6.9887
BSc4:3	7.55	9.8237
BSc4:4	11.45	14.8892
BSc5:1	2.58	3.3609
BSc5:2	7.87	12.585
BSc5:3	40.3	52.3758
BSc5:4	22.4	29.1206
BSc6:1	3.35	4.3588
BSc6:2	8.28	10.7658
BSc6:3	7.03	9.1367
BSc6:4	14.2	18.4273
[truncated: 36 more columns]

## Sheet: Day2 column
	Day 2 ug/ml	Day 2 ug/injection			SS1	SS2	SS3	SS4	SS5	SS6	SC1	SC2	SC3	SC4	SC5	SC6	BS1	BS2	BS3	BS4	BS5	BS6	BC1	BC2	BC3	BC4	BC5	BC6	SSc1	SSc2	SSc3	SSc4	SSc5	SSc6	BSc1	BSc2	BSc3	BSc4	BSc5	BSc6
SS1:1	1125.65	1463.35		1	1463.35	1267.55	1381.96	1324.19	1754.87	1638.9	1257.46	1295.1	1363.15	1284.71	1284.14	1025.38	96.06	178.847	93.4705	163.445	182.13	98.1048	51.2197	113.03	56.4829	1550.38	367.524	344.889	4.3954	38.733	4.4723	7.2774	9.0296	3.5801	3.1429	5.1326	6.4851	27.7815	25.4499	24.4661
SS1:2	287.2	373.38		2	373.38	228.214	175.942	387.401	554.241	501.862	190.84	247.965	107.896	78.425	67.5979	292.913	57.5698	92.0088	118.319	83.9579	351.501	149.975	41.1171	63.1567	36.1131	447.152	331.338	290.339	2.6149	25.0107	4.6239	2.0315	21.483	84.9198	3.6157	5.3494	12.7788	26.4676	21.7235	26.4803
SS1:3	208.9	271.604		3	271.604	166.636	193.236	441.088	350.126	422.649	80.2646	162.704	68.9246	60.9236	132.689	170.626	157.299	94.4273	372.174	78.0031	286.065	367.745	50.2702	52.7356	55.3455	322.549	272.118	328.677	3.0229	9.393	34.6889	4.6939	12.4315	44.6385	9.4182	5.6264	12.7817	16.6989	16.9149	19.3198
SS1:4	212.4	276.966		4	276.966	208.419	428.806	441.688	363.675	336.539	190.686	169.154	107.008	96.2049	130.605	92.0533	185.317	79.8463	149.598	261.003	241.058	320.118	57.3201	75.7804	66.8442	242.066	237.346	276.39	7.7955	10.5787	26.171	17.1858	27.8623	16.0737	6.1922	9.2955	8.9399	27.4302	55.3691	65.5725
SS2:1	975.04	1267.55
SS2:2	175.6	228.214
SS2:3	128.2	166.636
SS2:4	160.32	208.419
SS3:1	1063.05	1381.96
SS3:2	135.34	175.942
SS3:3	148.65	193.236
SS3:4	329.85	428.806
SS4:1	1018.6	1324.19
SS4:2	298	387.401
SS4:3	339.3	441.088
SS4:4	339.3	441.688
SS5:1	1340	1754.87
SS5:2	426.3	554.241
SS5:3	269.3	350.126
SS5:4	279.8	363.675
SS6:1	1260.7	1638.9
SS6:2	386.1	501.862
SS6:3	325.1	422.649
SS6:4	258.8	336.539
SC1:1	967.28	1257.46
SC1:2	146.8	190.84
SC1:3	61.74	80.2646
SC1:4	146.68	190.686
SC2:1	996.23	1295.1
SC2:2	190.74	247.965
SC2:3	125.15	162.704
SC2:4	130.11	169.154
SC3:1	1048.58	1363.15
SC3:2	83	107.896
SC3:3	53	68.9246
SC3:4	82.32	107.008
SC4:1	988.23	1284.71
SC4:2	60.3	78.425
SC4:3	46.85	60.9236
SC4:4	74	96.2049
SC5:1	987.8	1284.14
SC5:2	52	67.5979
SC5:3	102.1	132.689
SC5:4	100.5	130.605
SC6:1	788.77	1025.38
SC6:2	225.3	292.913
SC6:3	131.2	170.626
SC6:4	70.85	92.0533
BS1:1	73.89	96.06
BS1:2	44.28	57.5698
BS1:3	121	157.299
BS1:4	142.55	185.317
BS2:1	137.58	178.847
BS2:2	70.78	92.0088
BS2:3	72.64	94.4273
BS2:4	61.42	79.8463
BS3:1	71.9	93.4705
BS3:2	153.82	118.319
BS3:3	286.28	372.174
BS3:4	115.1	149.598
BS4:1	125.46	163.445
BS4:2	64.6	83.9579
BS4:3	60	78.0031
BS4:4	200.1	261.003
BS5:1	140.1	182.13
BS5:2	270.4	351.501
BS5:3	220.1	286.065
BS5:4	185.5	241.058
BS6:1	75.5	98.1048
BS6:2	115.4	149.975
BS6:3	282.8	367.745
BS6:4	246.2	320.118
BC1:1	39.4	51.2197
BC1:2	31.63	41.1171
BC1:3	38.67	50.2702
BC1:4	44.09	57.3201
BC2:1	86.95	113.03
BC2:2	48.58	63.1567
BC2:3	40.57	52.7356
BC2:4	58.29	75.7804
BC3:1	43.45	56.4829
BC3:2	27.78	36.1131
BC3:3	42.58	55.3455
BC3:4	51.4	66.8442
BC1:1	1192.6	1550.38
BC1:2	344	447.152
BC1:3	248.1	322.549
BC1:4	186.2	242.066
BC2:1	282.7	367.524
BC2:2	254.8	331.338
BC2:3	209.3	272.118
BC2:4	182.5	237.346
BC3:1	265.3	344.889
BC3:2	223.3	290.339
BC3:3	252.8	328.677
BC3:4	212.6	276.39
SSc1:1	3.38	4.3954
SSc1:2	2	2.6149
SSc1:3	2.32	3.0229
SSc1:4	6	7.7955
SSc2:1	29.79	38.733
SSc2:2	19.24	25.0107
SSc2:3	7.22	9.393
SSc2:4	8.14	10.5787
SSc3:1	3.44	4.4723
SSc3:2	3.55	4.6239
SSc3:3	26.68	34.6889
SSc3:4	20.13	26.171
SSc4:1	5.6	7.2774
SSc4:2	1.56	2.0315
SSc4:3	3.61	4.6939
SSc4:4	13.2	17.1858
SSc5:1	6.95	9.0296
SSc5:2	16.5	21.483
SSc5:3	9.56	12.4315
SSc5:4	21.4	27.8623
SSc6:1	2.75	3.5801
SSc6:2	65.3	84.9198
SSc6:3	34.3	44.6385
SSc6:4	12.36	16.0737
BSc1:1	2.42	3.1429
BSc1:2	2.78	3.6157
BSc1:3	7.25	9.4182
BSc1:4	4.76	6.1922
BSc2:1	3.95	5.1326
BSc2:2	4.12	5.3494
BSc2:3	4.35	5.6264
BSc2:4	7.15	9.2955
BSc3:1	4.99	6.4851
BSc3:2	9.83	12.7788
BSc3:3	9.83	12.7817
BSc3:4	6.88	8.9399
BSc4:1	21.4	27.7815
BSc4:2	20.4	26.4676
BSc4:3	12.85	16.6989
BSc4:4	21.1	27.4302
BSc5:1	19.6	25.4499
BSc5:2	16.7	21.7235
BSc5:3	13	16.9149
BSc5:4	42.6	55.3691
BSc6:1	18.8	24.4661
BSc6:2	20.4	26.4803
BSc6:3	14.8	19.3198
BSc6:4	50.4	65.5725
[truncated: 36 more columns]

## Sheet: Day7 column
	Day 7 ug/ml	Day 7 ug/injection			SS1	SS2	SS3	SS4	SS5	SS6	SC1	SC2	SC3	SC4	SC5	SC6	BS1	BS2	BS3	BS4	BS5	BS6	BC1	BC2	BC3	BC4	BC5	BC6	SSc1	SSc2	SSc3	SSc4	SSc5	SSc6	BSc1	BSc2	BSc3	BSc4	BSc5	BSc6
SS1:1	6696.15	8704.96		1	8704.96	8703	8890.77	8158.47	9849.65	8356.63	4030.05	3638.27	3722.63	5023.7	3970.85	4082.51	190.562	126.241	153.564	144.105	107.877	152.152	66.7408	139.116	50.8693	331.754	341.412	350.455	10.6579	9.0676	8.2497	12.7824	16.5487	7.3885	5.0781	15.4289	29.4595	23.0004	59.8567	35.1117
SS1:2	515.85	670.56		2	670.56	951.041	970.519	631.634	848.964	559.005	44.9225	350.604	343.735	590.083	339.781	377.67	449.11	144.383	128.486	47.2361	76.7673	82.8546	19.7019	94.2039	59.5382	460.373	333.852	428.679	7.0573	5.5888	1.6437	1.4584	1.1943	2.7299	12.7517	24.5275	31.8988	15.8573	24.0793	31.5469
SS1:3	153	198.938		3	198.938	453.801	419.259	541.133	425.999	475.519	115.517	131.116	149.378	189.055	113.611	171.322	230.746	207.589	226.376	86.0343	333.197	221.444	39.3563	118.863	72.7142	627.092	435.836	371.863	4.9924	4.1129	6.1887	3.798	3.5005	4.1058	16.1185	11.0658	29.6555	13.6192	44.4349	72.9612
SS1:4	291	378.299		4	378.299	306.028	251.348	480.378	280.239	418.148	219.108	116.14	101.293	155.192	167.246	216.159	296.441	215.829	287.282	447.854	481.524	233.926	100.118	104.208	103.854	496.607	465.236	433.798	6.8019	2.6708	3.7933	11.4	7.6028	7.0121	49.2617	17.9165	19.8312	24.4267	33.7298	57.5221
SS2:1	6694.6	8703
SS2:2	731.5	951.041
SS2:3	349.1	453.801
SS2:4	235.38	306.028
SS3:1	6839.1	8890.77
SS3:2	746.54	970.519
SS3:3	322.54	419.259
SS3:4	193.31	251.348
SS4:1	6275.8	8158.47
SS4:2	484.8	631.634
SS4:3	416.2	541.133
SS4:4	369.5	480.378
SS5:1	7576.7	9849.65
SS5:2	653.1	848.964
SS5:3	327.7	425.999
SS5:4	215.5	280.239
SS6:1	6428	8356.63
SS6:2	430	559.005
SS6:3	365.8	475.519
SS6:4	321.6	418.148
SC1:1	3100.1	4030.05
SC1:2	34.54	44.9225
SC1:3	88.45	115.517
SC1:4	168.54	219.108
SC2:1	2798.7	3638.27
SC2:2	269.7	350.604
SC2:3	100.85	131.116
SC2:4	89.31	116.14
SC3:1	2863.54	3722.63
SC3:2	264.38	343.735
SC3:3	114.9	149.378
SC3:4	77.9	101.293
SC4:1	3864.4	5023.7
SC4:2	453.9	590.083
SC4:3	145.5	189.055
SC4:4	119.4	155.192
SC5:1	3054.5	3970.85
SC5:2	261.4	339.781
SC5:3	87.4	113.611
SC5:4	128.6	167.246
SC6:1	3140.4	4082.51
SC6:2	290.1	377.67
SC6:3	131.8	171.322
SC6:4	166.31	216.159
BS1:1	146.6	190.562
BS1:2	345.46	449.11
BS1:3	177.46	230.746
BS1:4	228	296.441
BS2:1	97.08	126.241
BS2:2	111.1	144.383
BS2:3	159.7	207.589
BS2:4	166	215.829
BS3:1	118.15	153.564
BS3:2	98.85	128.486
BS3:3	174.15	226.376
BS3:4	221	287.282
BS4:1	110.8	144.105
BS4:2	36.3	47.2361
BS4:3	66.2	86.0343
BS4:4	344.5	447.854
BS5:1	83	107.877
BS5:2	59.1	76.7673
BS5:3	255.6	333.197
BS5:4	370.4	481.524
BS6:1	117.1	152.152
BS6:2	63.8	82.8546
BS6:3	170.3	221.444
BS6:4	179.9	233.926
BC1:1	51.3	66.7408
BC1:2	15.15	19.7019
BC1:3	30.3	39.3563
BC1:4	77	100.118
BC2:1	107	139.116
BC2:2	72.46	94.2039
BC2:3	91.46	118.863
BC2:4	80.15	104.208
BC3:1	39.15	50.8693
BC3:2	45.77	59.5382
BC3:3	55.9	72.7142
BC3:4	79.9	103.854
BC1:1	255	331.754
BC1:2	354	460.373
BC1:3	482.4	627.092
BC1:4	382	496.607
BC2:1	262.6	341.412
BC2:2	256.8	333.852
BC2:3	335.2	435.836
BC2:4	357.8	465.236
BC3:1	269.6	350.455
BC3:2	329.8	428.679
BC3:3	286.1	371.863
BC3:4	333.7	433.798
SSc1:1	8.2	10.6579
SSc1:2	5.43	7.0573
SSc1:3	3.83	4.9924
SSc1:4	5.23	6.8019
SSc2:1	6.98	9.0676
SSc2:2	4.3	5.5888
SSc2:3	3.16	4.1129
SSc2:4	2.05	2.6708
SSc3:1	6.35	8.2497
SSc3:2	1.26	1.6437
SSc3:3	4.76	6.1887
SSc3:4	2.92	3.7933
SSc4:1	9.83	12.7824
SSc4:2	1.12	1.4584
SSc4:3	2.92	3.798
SSc4:4	8.77	11.4
SSc5:1	12.73	16.5487
SSc5:2	0.92	1.1943
SSc5:3	2.69	3.5005
SSc5:4	5.85	7.6028
SSc6:1	5.68	7.3885
SSc6:2	2.1	2.7299
SSc6:3	3.16	4.1058
SSc6:4	5.39	7.0121
BSc1:1	3.91	5.0781
BSc1:2	9.81	12.7517
BSc1:3	12.4	16.1185
BSc1:4	37.89	49.2617
BSc2:1	11.87	15.4289
BSc2:2	18.87	24.5275
BSc2:3	8.52	11.0658
BSc2:4	13.79	17.9165
BSc3:1	22.66	29.4595
BSc3:2	24.54	31.8988
BSc3:3	22.8	29.6555
BSc3:4	15.25	19.8312
BSc4:1	17.7	23.0004
BSc4:2	12.2	15.8573
BSc4:3	10.48	13.6192
BSc4:4	18.79	24.4267
BSc5:1	46	59.8567
BSc5:2	18.5	24.0793
BSc5:3	34.2	44.4349
BSc5:4	25.95	33.7298
BSc6:1	27	35.1117
BSc6:2	24.27	31.5469
BSc6:3	56.1	72.9612
BSc6:4	44.25	57.5221
[truncated: 36 more columns]

## Sheet: RESULTS
				SS1	SS2	SS3	SS4	SS5	SS6	SC1	SC2	SC3	SC4	SC5	SC6	BS1	BS2	BS3	BS4	BS5	BS6	BC1	BC2	BC3	BC4	BC5	BC6	SSc1	SSc2	SSc3	SSc4	SSc5	SSc6	BSc1	BSc2	BSc3	BSc4	BSc5	BSc6
			1	20.872	66.8568	141.505	162.203	98.4656	59.5542	48.3221	53.8941	52.1704	11.9186	12.6113	25.0888	48.382	9.7957	13.7414	25.0976	33.5605	57.6817	63.836	26.7436	46.1684	25.0976	33.5605	57.6817	2.6175	6.4542	4.7108	0.8794	9.2076	1.2131	3.5105	3.3716	3.6749	3.117	3.3609	4.3588
			2	165.192	158.718	160.339	232.887	134.801	299.855	89.4838	202.888	88.8364	72.666	43.2172	58.116	49.7378	45.5277	63.1598	152.129	76.1236	188.925	78.8652	34.7895	62.6501	152.129	76.1236	188.925	1.8056	3.0978	4.0242	1.0949	4.9599	1.3423	2.8424	6.1674	11.2494	6.9887	12.585	10.7658
			3	209.573	189.756	100.95	98.4165	309.099	331.01	32.3187	123.761	82.0761	190.777	111.98	161.82	57.9279	86.1115	96.9943	228.355	139.728	335.557	66.8512	41.0847	44.5182	228.355	139.728	335.557	6.5197	7.6999	5.7262	1.1407	2.1771	1.1613	4.2024	3.0977	6.9555	9.8237	52.3758	9.1367
			4	302.291	160.888	238.316	150.1	522.573	272.185	51.6549	52.4413	71.3959	119.06	115.912	136.839	112.606	190.996	147.349	198.85	194.976	262.998	104.509	75.4537	67.7271	198.85	194.976	262.998	5.5796	7.8916	7.7841	3.0017	5.1123	1.9012	3.2984	2.2671	16.6597	14.8892	29.1206	18.4273
			5
			6	1463.35	1267.55	1381.96	1324.19	1754.87	1638.9	1257.46	1295.1	1363.15	1284.71	1284.14	1025.38	96.06	178.847	93.4705	163.445	182.13	98.1048	51.2197	113.03	56.4829	1550.38	367.524	344.889	4.3954	38.733	4.4723	7.2774	9.0296	3.5801	3.1429	5.1326	6.4851	27.7815	25.4499	24.4661
			7	373.38	228.214	175.942	387.401	554.241	501.862	190.84	247.965	107.896	78.425	67.5979	292.913	57.5698	92.0088	118.319	83.9579	351.501	149.975	41.1171	63.1567	36.1131	447.152	331.338	290.339	2.6149	25.0107	4.6239	2.0315	21.483	84.9198	3.6157	5.3494	12.7788	26.4676	21.7235	26.4803
			8	271.604	166.636	193.236	441.088	350.126	422.649	80.2646	162.704	68.9246	60.9236	132.689	170.626	157.299	94.4273	372.174	78.0031	286.065	367.745	50.2702	52.7356	55.3455	322.549	272.118	328.677	3.0229	9.393	34.6889	4.6939	12.4315	44.6385	9.4182	5.6264	12.7817	16.6989	16.9149	19.3198
			9	276.966	208.419	428.806	441.688	363.675	336.539	190.686	169.154	107.008	96.2049	130.605	92.0533	185.317	79.8463	149.598	261.003	241.058	320.118	57.3201	75.7804	66.8442	242.066	237.346	276.39	7.7955	10.5787	26.171	17.1858	27.8623	16.0737	6.1922	9.2955	8.9399	27.4302	55.3691	65.5725
			10
			11	8704.96	8703	8890.77	8158.47	9849.65	8356.63	4030.05	3638.27	3722.63	5023.7	3970.85	4082.51	190.562	126.241	153.564	144.105	107.877	152.152	66.7408	139.116	50.8693	331.754	341.412	350.455	10.6579	9.0676	8.2497	12.7824	16.5487	7.3885	5.0781	15.4289	29.4595	23.0004	59.8567	35.1117
			12	670.56	951.041	970.519	631.634	848.964	559.005	44.9225	350.604	343.735	590.083	339.781	377.67	449.11	144.383	128.486	47.2361	76.7673	82.8546	19.7019	94.2039	59.5382	460.373	333.852	428.679	7.0573	5.5888	1.6437	1.4584	1.1943	2.7299	12.7517	24.5275	31.8988	15.8573	24.0793	31.5469
			13	198.938	453.801	419.259	541.133	425.999	475.519	115.517	131.116	149.378	189.055	113.611	171.322	230.746	207.589	226.376	86.0343	333.197	221.444	39.3563	118.863	72.7142	627.092	435.836	371.863	4.9924	4.1129	6.1887	3.798	3.5005	4.1058	16.1185	11.0658	29.6555	13.6192	44.4349	72.9612
			14	378.299	306.028	251.348	480.378	280.239	418.148	219.108	116.14	101.293	155.192	167.246	216.159	296.441	215.829	287.282	447.854	481.524	233.926	100.118	104.208	103.854	496.607	465.236	433.798	6.8019	2.6708	3.7933	11.4	7.6028	7.0121	49.2617	17.9165	19.8312	24.4267	33.7298	57.5221
	Swabcap+Swan-lock	Curos + Swan-lock	Swabcap + Bionector	Curos + Bionector					Swanlock + Scrub	Bionector + Scrub
	82.6612	36.7054	29.329	39.8644					3.66415	3.44105
	162.766	80.7512	69.6417	77.4944					2.4517	8.87725
	199.664	117.87	118.361	103.29					3.95165	8.0461																																	Label
	255.25	93.6537	192.986	149.743					5.34595	15.7745																																2.5	0	Dag 1
																																										7.5	0	Dag 2
	1422.66	1284.43	130.775	228.959					5.87485	15.4756																																12.5	0	Dag 7
	380.39	149.368	105.164	176.748					13.0535	17.2512
	310.865	106.477	221.682	163.732					10.9123	14.7403
	350.107	118.807	213.187	156.563					16.6298	18.3629
	8703.98	4000.45	148.128	235.435					9.86275	26.2299
	759.762	347.169	105.67	214.028					2.1868	24.3034
	439.9	140.247	223.91	245.363					4.10935	22.887
	342.163	161.219	291.861	269.003					6.907	29.0782
		1h
		24h
									MEDIAN TILL TABELLEN
									SS	SC	BS	BC	SSc	BSc
									161.545	72.0309	91.5529	71.5904	3.561	6.56145
		7d							405.025	165.929	153.637	175.188	9.98585	14.7403
									550.069	217.633	199.075	235.435	5.88875	24.4771
