# Supplementary material for: Leakage of isopropanol from port protectors used in neonatal care—Results from an in vitro study
Source: PLoS One. 2020 Jul 7;15(7):e0235593. doi: 10.1371/journal.pone.0235593 (PMC7340296; doi:10.1371/journal.pone.0235593)
Supplement: S2 Data — (XLSX) [file pone.0235593.s002.xlsx]

## Sheet: Trial part 1 March-17
		Etanol				IPA
		ug/spolning	ug/spolning	ug/spolning		ug/spolning	ug/spolning	ug/spolning
		Dag 1	Dag 2	Dag 7		Dag 1	Dag 2	Dag 7
SS1:1		n.a.	n.a.	n.a.		20.872	1463.35	8704.96
SS1:2		n.a.	n.a.	n.a.		165.192	373.38	670.56
SS1:3		n.a.	n.a.	n.a.		209.573	271.604	198.938
SS1:4		n.a.	n.a.	n.a.		302.291	276.966	378.299
SS2:1		n.a.	n.a.	n.a.		66.8568	1267.55	8703
SS2:2		n.a.	n.a.	n.a.		158.718	228.214	951.041
SS2:3		n.a.	n.a.	n.a.		189.756	166.636	453.801
SS2:4		n.a.	n.a.	n.a.		160.888	208.419	306.028
SS3:1		n.a.	n.a.	n.a.		141.505	1381.96	8890.77
SS3:2		n.a.	n.a.	n.a.		160.339	175.942	970.519
SS3:3		n.a.	n.a.	n.a.		100.95	193.236	419.259
SS3:4		n.a.	n.a.	n.a.		238.316	428.806	251.348
SC1:1		n.a.	n.a.	n.a.		48.3221	1257.46	4030.05
SC1:2		n.a.	n.a.	n.a.		89.4838	190.84	44.9225
SC1:3		n.a.	n.a.	n.a.		32.3187	80.2646	115.517
SC1:4		n.a.	n.a.	n.a.		51.6549	190.686	219.108
SC2:1		n.a.	n.a.	n.a.		53.8941	1295.1	3638.27
SC2:2		n.a.	n.a.	n.a.		202.888	247.965	350.604
SC2:3		n.a.	n.a.	n.a.		123.761	162.704	131.116
SC2:4		n.a.	n.a.	n.a.		52.4413	169.154	116.14
SC3:1		n.a.	n.a.	n.a.		52.1704	1363.15	3722.63
SC3:2		n.a.	n.a.	n.a.		88.8364	107.896	343.735
SC3:3		n.a.	n.a.	n.a.		82.0761	68.9246	149.378
SC3:4		n.a.	n.a.	n.a.		71.3959	107.008	101.293
BS1:1		n.a.	n.a.	n.a.		48.382	96.06	190.562
BS1:2		3.8635	n.a.	n.a.		49.7378	57.5698	449.11
BS1:3		4.9284	n.a.	n.a.		57.9279	157.299	230.746
BS1:4		5.2701	n.a.	n.a.		112.606	185.317	296.441
BS2:1		2.1039	n.a.	n.a.		9.7957	178.847	126.241
BS2:2		1.0602	n.a.	n.a.		45.5277	92.0088	144.383
BS2:3		3.649	n.a.	n.a.		86.1115	94.4273	207.589
BS2:4		n.a.	n.a.	n.a.		190.996	79.8463	215.829
BS3:1		n.a.	n.a.	n.a.		13.7414	93.4705	153.564
BS3:2		n.a.	n.a.	n.a.		63.1598	118.319	128.486
BS3:3		1.5435	n.a.	n.a.		96.9943	372.174	226.376
BS3:4		n.a.	n.a.	n.a.		147.349	149.598	287.282
BC1:1		n.a.	n.a.	n.a.		63.836	51.2197	66.7408
BC1:2		n.a.	n.a.	n.a.		78.8652	41.1171	19.7019
BC1:3		5.6978	n.a.	n.a.		66.8512	50.2702	39.3563
BC1:4		4.5021	n.a.	n.a.		104.509	57.3201	100.118
BC2:1		6.4641	n.a.	n.a.		26.7436	113.03	139.116
BC2:2		2.7037	n.a.	n.a.		34.7895	63.1567	94.2039
BC2:3		n.a.	n.a.	n.a.		41.0847	52.7356	118.863
BC2:4		n.a.	n.a.	n.a.		75.4537	75.7804	104.208
BC3:1		4.6447	n.a.	n.a.		46.1684	56.4829	50.8693
BC3:2		4.5209	n.a.	n.a.		62.6501	36.1131	59.5382
BC3:3		6.5168	n.a.	n.a.		44.5182	55.3455	72.7142
BC3:4		5.5744	n.a.	n.a.		67.7271	66.8442	103.854
SSc1:1		2.6175	4.3954	10.6579		21.9528	2.9059	12.2273
SSc1:2		1.8056	2.6149	7.0573		8.6814	n.a.	n.a.
SSc1:3		6.5197	3.0229	4.9924		2.3653	n.a.	n.a.
SSc1:4		5.5796	7.7955	6.8019		2.1764	n.a.	n.a.
SSc2:1		6.4542	38.733	9.0676		11.6965	3.8518	7.8369
SSc2:2		3.0978	25.0107	5.5888		3.3048	n.a.	n.a.
SSc2:3		7.6999	9.393	4.1129		1.9164	n.a.	n.a.
SSc2:4		7.8916	10.5787	2.6708		1.9877	n.a.	n.a.
SSc3:1		4.7108	4.4723	8.2497		16.884	3.4436	9.5423
SSc3:2		4.0242	4.6239	1.6437		2.9054	n.a.	n.a.
SSc3:3		5.7262	34.6889	6.1887		1.8642	n.a.	n.a.
SSc3:4		7.7841	26.171	3.7933		2.126	n.a.	n.a.
BSc1:1		3.5105	3.1429	5.0781		4.5466	n.a.	3.5977
BSc1:2		2.8424	3.6157	12.7517		1.1313	n.a.	n.a.
BSc1:3		4.2024	9.4182	16.1185		n.a.	1.8005	n.a.
BSc1:4		3.2984	6.1922	49.2617		n.a.	n.a.	n.a.
BSc2:1		3.3716	5.1326	15.4289		4.5977	n.a.	4.6447
BSc2:2		6.1674	5.3494	24.5275		n.a.	n.a.	n.a.
BSc2:3		3.0977	5.6264	11.0658		n.a.	n.a.	n.a.
BSc2:4		2.2671	9.2955	17.9165		n.a.	n.a.	n.a.
BSc3:1		3.6749	6.4851	29.4595		4.7299	n.a.	6.4464
BSc3:2		11.2494	12.7788	31.8988		n.a.	n.a.	n.a.
BSc3:3		6.9555	12.7817	29.6555		n.a.	n.a.	n.a.
BSc3:4		16.6597	8.9399	19.8312		n.a.	n.a.	n.a.
n.a.= inga detekterbara halter i provet

## Sheet: Trial part 2 försök Maj-17
		Ethanol				IPA
		ug/injection	ug/injection	ug/injection		ug/injection	ug/injection	ug/injection
		Day 1	Day 2	Day 7		Day 1	Day 2	Day 7
		170503	170504	170510		170503	170504	170510
SS1:1		n.a.	n.a.	n.a.		162.203	1324.19	8158.47
SS1:2		n.a.	n.a.	n.a.		232.887	387.401	631.634
SS1:3		n.a.	n.a.	n.a.		98.4165	441.088	541.133
SS1:4		n.a.	n.a.	n.a.		150.1	441.688	480.378
SS2:1		n.a.	n.a.	n.a.		98.4656	1754.87	9849.65
SS2:2		n.a.	n.a.	n.a.		134.801	554.241	848.964
SS2:3		n.a.	n.a.	n.a.		309.099	350.126	425.999
SS2:4		n.a.	n.a.	n.a.		522.573	363.675	280.239
SS3:1		n.a.	n.a.	n.a.		59.5542	1638.9	8356.63
SS3:2		n.a.	n.a.	n.a.		299.855	501.862	559.005
SS3:3		n.a.	n.a.	n.a.		331.01	422.649	475.519
SS3:4		n.a.	n.a.	n.a.		272.185	336.539	418.148
SC1:1		n.a.	n.a.	n.a.		11.9186	1284.71	5023.7
SC1:2		n.a.	n.a.	n.a.		72.666	78.425	590.083
SC1:3		n.a.	n.a.	n.a.		190.777	60.9236	189.055
SC1:4		n.a.	n.a.	n.a.		119.06	96.2049	155.192
SC2:1		n.a.	n.a.	n.a.		12.6113	1284.14	3970.85
SC2:2		n.a.	n.a.	n.a.		43.2172	67.5979	339.781
SC2:3		n.a.	n.a.	n.a.		111.98	132.689	113.611
SC2:4		n.a.	n.a.	n.a.		115.912	130.605	167.246
SC3:1		n.a.	n.a.	n.a.		25.0888	1025.38	4082.51
SC3:2		n.a.	n.a.	n.a.		58.116	292.913	377.67
SC3:3		n.a.	n.a.	n.a.		161.82	170.626	171.322
SC3:4		n.a.	n.a.	n.a.		136.839	92.0533	216.159
BS1:1		n.a.	n.a.	n.a.		25.0976	163.445	144.105
BS1:2		n.a.	n.a.	n.a.		152.129	83.9579	47.2361
BS1:3		n.a.	n.a.	n.a.		228.355	78.0031	86.0343
BS1:4		n.a.	n.a.	n.a.		198.85	261.003	447.854
BS2:1		n.a.	n.a.	n.a.		33.5605	182.13	107.877
BS2:2		n.a.	n.a.	n.a.		76.1236	351.501	76.7673
BS2:3		n.a.	n.a.	n.a.		139.728	286.065	333.197
BS2:4		n.a.	n.a.	n.a.		194.976	241.058	481.524
BS3:1		n.a.	n.a.	n.a.		57.6817	98.1048	152.152
BS3:2		n.a.	n.a.	n.a.		188.925	149.975	82.8546
BS3:3		n.a.	n.a.	n.a.		335.557	367.745	221.444
BS3:4		n.a.	n.a.	n.a.		262.998	320.118	233.926
BC1:1		n.a.	n.a.	n.a.		50.5903	1550.38	331.754
BC1:2		n.a.	n.a.	n.a.		112.74	447.152	460.373
BC1:3		n.a.	n.a.	n.a.		88.1384	322.549	627.092
BC1:4		n.a.	n.a.	n.a.		188.042	242.066	496.607
BC2:1		n.a.	n.a.	n.a.		44.6092	367.524	341.412
BC2:2		n.a.	n.a.	n.a.		95.718	331.338	333.852
BC2:3		n.a.	n.a.	n.a.		89.3154	272.118	435.836
BC2:4		n.a.	n.a.	n.a.		283.114	237.346	465.236
BC3:1		n.a.	n.a.	n.a.		45.3803	344.889	350.455
BC3:2		n.a.	n.a.	n.a.		183.539	290.339	428.679
BC3:3		n.a.	n.a.	n.a.		232.203	328.677	371.863
BC3:4		n.a.	n.a.	n.a.		347.653	276.39	433.798
SSc1:1		0.8794	7.2774	12.7824		n.a.	n.a.	n.a.
SSc1:2		1.0949	2.0315	1.4584		n.a.	n.a.	n.a.
SSc1:3		1.1407	4.6939	3.798		n.a.	n.a.	n.a.
SSc1:4		3.0017	17.1858	11.4		n.a.	n.a.	n.a.
SSc2:1		9.2076	9.0296	16.5487		n.a.	n.a.	n.a.
SSc2:2		4.9599	21.483	1.1943		n.a.	n.a.	n.a.
SSc2:3		2.1771	12.4315	3.5005		n.a.	n.a.	n.a.
SSc2:4		5.1123	27.8623	7.6028		n.a.	n.a.	n.a.
SSc3:1		1.2131	3.5801	7.3885		n.a.	n.a.	n.a.
SSc3:2		1.3423	84.9198	2.7299		n.a.	n.a.	n.a.
SSc3:3		1.1613	44.6385	4.1058		n.a.	n.a.	n.a.
SSc3:4		1.9012	16.0737	7.0121		n.a.	n.a.	n.a.
BSc1:1		3.117	27.7815	23.0004		n.a.	n.a.	n.a.
BSc1:2		6.9887	26.4676	15.8573		n.a.	n.a.	n.a.
BSc1:3		9.8237	16.6989	13.6192		n.a.	n.a.	n.a.
BSc1:4		14.8892	27.4302	24.4267		n.a.	n.a.	n.a.
BSc2:1		3.3609	25.4499	59.8567		n.a.	n.a.	n.a.
BSc2:2		12.585	21.7235	24.0793		n.a.	n.a.	n.a.
BSc2:3		52.3758	16.9149	44.4349		n.a.	n.a.	n.a.
BSc2:4		29.1206	55.3691	33.7298		n.a.	n.a.	n.a.
BSc3:1		4.3588	24.4661	35.1117		n.a.	n.a.	n.a.
BSc3:2		10.7658	26.4803	31.5469		n.a.	n.a.	n.a.
BSc3:3		9.1367	19.3198	72.9612		n.a.	n.a.	n.a.
BSc3:4		18.4273	65.5725	57.5221		n.a.	n.a.	n.a.
n.a.= inga detekterbara halter i provet

## Sheet: Calculations mean
		IPA					IPA					IPA					IPA
		ug/spolning	ug/spolning	ug/spolning			ug/ml	ug/ml	ug/ml			mmol/l	mmol/l	mmol/l			mmol/l	mmol/l	mmol/l
		Dag 1	Dag 2	Dag 3			Dag 1	Dag 2	Dag 3			Dag 1	Dag 2	Dag 3			Dag 1	Dag 2	Dag 3
SS1:1		20.872	1463.35	8704.96			16.0554	1125.66	6696.12			0.267145	18.7297	111.416		SS1:1	0.451474	31.6532	188.294
SS1:2		165.192	373.38	670.56			127.071	287.215	515.815			2.11433	4.77895	8.58261		SS1:2	3.57322	8.07643	14.5046
SS1:3		209.573	271.604	198.938			161.21	208.926	153.03			2.68236	3.4763	2.54625		SS1:3	4.5332	5.87496	4.30316
SS1:4		302.291	276.966	378.299			232.532	213.051	290.999			3.86908	3.54493	4.84192		SS1:4	6.53875	5.99094	8.18284
											Medel	2.23323	7.63248	31.8468
SS2:1		66.8568	1267.55	8703			51.4283	975.041	6694.62			0.855712	16.2237	111.391		Medel	3.77416	12.8989	53.8211
SS2:2		158.718	228.214	951.041			122.091	175.55	731.57			2.03146	2.92096	12.1725
SS2:3		189.756	166.636	453.801			145.966	128.182	349.078			2.42871	2.13281	5.80828
SS2:4		160.888	208.419	306.028			123.76	160.322	235.406			2.05923	2.66759	3.9169
											Medel	1.84378	5.98625	33.3223
SS3:1		141.505	1381.96	8890.77			108.85	1063.05	6839.06			1.81114	17.688	113.795
SS3:2		160.339	175.942	970.519			123.338	135.34	746.553			2.05221	2.25192	12.4218
SS3:3		100.95	193.236	419.259			77.6536	148.643	322.507			1.29207	2.47326	5.36617
SS3:4		238.316	428.806	251.348			183.32	329.851	193.345			3.05025	5.48837	3.21705
											Medel SS3	2.05142	6.97538	33.6999
Medel alla replikat		159.605	536.339	2574.88		Medel alla replikat	122.773	412.569	1980.68		Medel alla replikat	2.04281	6.8568	32.9032
SC1:1		48.3221	1257.46	4030.05			37.1708	967.277	3100.04			0.618483	16.0945	51.5814
SC1:2		89.4838	190.84	44.9225			68.8337	146.8	34.5558			1.14532	2.4426	0.574971
SC1:3		32.3187	80.2646	115.517			24.8605	61.742	88.8592			0.413653	1.02732	1.47852
SC1:4		51.6549	190.686	219.108			39.7345	146.682	168.545			0.66114	2.44063	2.8044
												0.709649	5.50125	14.1098
SC2:1		53.8941	1295.1	3638.27			41.457	996.23	2798.67			0.6898	16.5762	46.5669
SC2:2		202.888	247.965	350.604			156.068	190.742	269.695			2.5968	3.17375	4.48744
SC2:3		123.761	162.704	131.116			95.2009	125.157	100.858			1.58404	2.08248	1.67817
SC2:4		52.4413	169.154	116.14			40.3395	130.119	89.3382			0.671206	2.16504	1.48649
SC3:1		52.1704	1363.15	3722.63			40.1311	1048.57	2863.56			0.667738	17.4472	47.6467
SC3:2		88.8364	107.896	343.735			68.3357	82.9968	264.411			1.13703	1.38098	4.39952
SC3:3		82.0761	68.9246	149.378			63.1355	53.0189	114.906			1.05051	0.882178	1.91192
SC3:4		71.3959	107.008	101.293			54.9199	82.3142	77.9177			0.913809	1.36962	1.29647
											Medel alla replikat	1.01246	5.5902	13.8261
BS1:1		48.382	96.06	190.562			62.8966	124.878	247.73			1.04653	2.07784	4.12196
BS1:2		49.7378	57.5698	449.11			64.6591	74.8407	583.843			1.07586	1.24527	9.71453
BS1:3		57.9279	157.299	230.746			75.3063	204.489	299.97			1.25302	3.40247	4.99117
BS1:4		112.606	185.317	296.441			146.388	240.912	385.373			2.43575	4.00852	6.4122
BS2:1		9.7957	178.847	126.241			12.7344	232.501	164.113			0.211887	3.86856	2.73067
BS2:2		45.5277	92.0088	144.383			59.186	119.611	187.698			0.984792	1.99021	3.12309
BS2:3		86.1115	94.4273	207.589			111.945	122.755	269.865			1.86264	2.04252	4.49027
BS2:4		190.996	79.8463	215.829			248.294	103.8	280.578			4.13135	1.72712	4.66851
BS3:1		13.7414	93.4705	153.564			17.8638	121.512	199.633			0.297235	2.02182	3.32168
BS3:2		63.1598	118.319	128.486			82.1077	153.815	167.031			1.36619	2.55932	2.77922
BS3:3		96.9943	372.174	226.376			126.093	483.826	294.289			2.09805	8.05035	4.89666
BS3:4		147.349	149.598	287.282			191.553	194.478	373.467			3.18725	3.23591	6.21409
BC1:1		63.836	51.2197	66.7408			82.9868	66.5856	86.763			1.38081	1.10791	1.44364
BC1:2		78.8652	41.1171	19.7019			102.525	53.4522	25.6125			1.7059	0.889388	0.426164
BC1:3		66.8512	50.2702	39.3563			86.9066	65.3513	51.1632			1.44603	1.08738	0.851301
BC1:4		104.509	57.3201	100.118			135.862	74.5161	130.153			2.2606	1.23987	2.16561
BC2:1		26.7436	113.03	139.116			34.7667	146.939	180.851			0.578481	2.44491	3.00917
BC2:2		34.7895	63.1567	94.2039			45.2263	82.1037	122.465			0.752518	1.36612	2.03769
BC2:3		41.0847	52.7356	118.863			53.4101	68.5563	154.522			0.888687	1.1407	2.57107
BC2:4		75.4537	75.7804	104.208			98.0898	98.5145	135.471			1.63211	1.63918	2.25409
BC3:1		46.1684	56.4829	50.8693			60.0189	73.4278	66.1301			0.998651	1.22176	1.10033
BC3:2		62.6501	36.1131	59.5382			81.4451	46.947	77.3997			1.35516	0.781149	1.28785
BC3:3		44.5182	55.3455	72.7142			57.8737	71.9492	94.5285			0.962956	1.19716	1.57285
BC3:4		67.7271	66.8442	103.854			88.0452	86.8975	135.01			1.46498	1.44588	2.24643
SSc1:1		21.9528	2.9059	12.2273
SSc1:2		8.6814	n.a.	n.a.
SSc1:3		2.3653	n.a.	n.a.
SSc1:4		2.1764	n.a.	n.a.
SSc2:1		11.6965	3.8518	7.8369
SSc2:2		3.3048	n.a.	n.a.
SSc2:3		1.9164	n.a.	n.a.
SSc2:4		1.9877	n.a.	n.a.
SSc3:1		16.884	3.4436	9.5423
SSc3:2		2.9054	n.a.	n.a.
SSc3:3		1.8642	n.a.	n.a.
SSc3:4		2.126	n.a.	n.a.
BSc1:1		4.5466	n.a.	3.5977
BSc1:2		1.1313	n.a.	n.a.
BSc1:3		n.a.	1.8005	n.a.
BSc1:4		n.a.	n.a.	n.a.
BSc2:1		4.5977	n.a.	4.6447
BSc2:2		n.a.	n.a.	n.a.
BSc2:3		n.a.	n.a.	n.a.
BSc2:4		n.a.	n.a.	n.a.
BSc3:1		4.7299	n.a.	6.4464
BSc3:2		n.a.	n.a.	n.a.
BSc3:3		n.a.	n.a.	n.a.
BSc3:4		n.a.	n.a.	n.a.
n.a.= inga detekterbara halter i provet
